# Supplementary material for: Topical Application of RNAi Therapy Using Surface-Modified Liposomes for Treating Retinal-Vein Occlusion
Source: Molecules. 2025 Jun 17;30(12):2622. doi: 10.3390/molecules30122622 (PMC12196029; doi:10.3390/molecules30122622)
Supplement: Supplementary file 1 [file molecules-30-02622-s001.zip]

Archive with 1 entries (1 files):
- molecules-3650397-supplementary.pdf
